# Supplementary material for: UCP3 reciprocally controls CD4+ Th17 and Treg cell differentiation
Source: PLoS One. 2020 Nov 19;15(11):e0239713. doi: 10.1371/journal.pone.0239713 (PMC7676685; doi:10.1371/journal.pone.0239713)
Supplement: S2 File — (ZIP) [file pone.0239713.s002.zip]

Archive with 5 entries (5 files):
- S2C_File.pdf
- S2F_File.pdf
- S2I_File.pdf
- S2J_File.pdf
- S2K_File.pdf
