# Supplementary material for: UCP3 reciprocally controls CD4+ Th17 and Treg cell differentiation
Source: PLoS One. 2020 Nov 19;15(11):e0239713. doi: 10.1371/journal.pone.0239713 (PMC7676685; doi:10.1371/journal.pone.0239713)
Supplement: S3 File — (ZIP) [file pone.0239713.s003.zip]

Archive with 2 entries (2 files):
- S3A_File.pdf
- S3B_File.pdf
