# Supplementary material for: UCP3 reciprocally controls CD4+ Th17 and Treg cell differentiation
Source: PLoS One. 2020 Nov 19;15(11):e0239713. doi: 10.1371/journal.pone.0239713 (PMC7676685; doi:10.1371/journal.pone.0239713)
Supplement: S4 File — (ZIP) [file pone.0239713.s004.zip]

Archive with 3 entries (3 files):
- S4C_File.pdf
- S4F_File.pdf
- S4G_File.pdf
